# Supplementary material for: Variability in foraging ranges of snow petrels and implications for breeding distribution and use of stomach-oil deposits as proxies for paleoclimate
Source: Mov Ecol. 2025 Nov 20;13:83. doi: 10.1186/s40462-025-00609-7 (PMC12636188; doi:10.1186/s40462-025-00609-7)
Supplement: Supplementary file 2 — Supplementary material 2 [file 40462_2025_609_MOESM2_ESM.zip]

Archive with 322 entries (322 files):
- Meta.csv
- plots/bd_plot_02.png
- plots/bd_plot_03.png
- plots/bd_plot_04.png
- plots/bd_plot_05.png
- plots/bd_plot_06.png
- plots/bd_plot_07.png
- plots/bd_plot_08.png
- plots/bd_plot_09.png
- plots/bd_plot_10.png
- plots/bd_plot_11.png
- plots/bd_plot_12.png
- plots/bd_plot_13.png
- plots/bd_plot_14.png
- plots/bd_plot_15.png
- plots/bd_plot_16.png
- plots/bd_plot_18.png
- plots/bd_plot_19.png
- plots/bd_plot_20.png
- plots/bd_plot_21.png
- plots/bd_plot_22.png
- plots/bd_plot_23.png
- plots/bd_plot_24.png
- plots/bd_plot_240.png
- plots/bd_plot_241.png
- plots/bd_plot_242.png
- plots/bd_plot_243.png
- plots/bd_plot_244.png
- plots/bd_plot_245.png
- plots/bd_plot_246.png
- plots/bd_plot_247.png
- plots/bd_plot_248.png
- plots/bd_plot_249.png
- plots/bd_plot_25.png
- plots/bd_plot_250.png
- plots/bd_plot_251.png
- plots/bd_plot_26.png
- plots/bd_plot_27.png
- plots/bd_plot_28.png
- plots/bd_plot_29.png
- plots/bd_plot_30.png
- plots/bd_plot_31.png
- plots/bd_plot_32.png
- plots/bd_plot_33.png
- plots/bd_plot_34.png
- plots/bd_plot_35.png
- plots/bd_plot_36.png
- plots/bd_plot_37.png
- plots/bd_plot_38.png
- plots/bd_plot_39.png
- plots/bd_plot_40.png
- plots/bd_plot_41.png
- plots/bd_plot_42.png
- plots/bd_plot_43.png
- plots/bd_plot_44.png
- plots/bd_plot_45.png
- plots/bd_plot_46.png
- plots/bd_plot_47.png
- plots/bd_plot_48.png
- plots/bd_plot_49.png
- plots/bd_plot_50.png
- plots/bd_plot_51.png
- plots/bd_plot_52.png
- plots/bd_plot_53.png
- plots/bd_plot_54.png
- Read Me.docx
- shape files/bd_cont_02.dbf
- shape files/bd_cont_02.prj
- shape files/bd_cont_02.shp
- shape files/bd_cont_02.shx
- shape files/bd_cont_03.dbf
- shape files/bd_cont_03.prj
- shape files/bd_cont_03.shp
- shape files/bd_cont_03.shx
- shape files/bd_cont_04.dbf
- shape files/bd_cont_04.prj
- shape files/bd_cont_04.shp
- shape files/bd_cont_04.shx
- shape files/bd_cont_05.dbf
- shape files/bd_cont_05.prj
- shape files/bd_cont_05.shp
- shape files/bd_cont_05.shx
- shape files/bd_cont_06.dbf
- shape files/bd_cont_06.prj
- shape files/bd_cont_06.shp
- shape files/bd_cont_06.shx
- shape files/bd_cont_07.dbf
- shape files/bd_cont_07.prj
- shape files/bd_cont_07.shp
- shape files/bd_cont_07.shx
- shape files/bd_cont_08.dbf
- shape files/bd_cont_08.prj
- shape files/bd_cont_08.shp
- shape files/bd_cont_08.shx
- shape files/bd_cont_09.dbf
- shape files/bd_cont_09.prj
- shape files/bd_cont_09.shp
- shape files/bd_cont_09.shx
- shape files/bd_cont_10.dbf
- shape files/bd_cont_10.prj
- shape files/bd_cont_10.shp
- shape files/bd_cont_10.shx
- shape files/bd_cont_11.dbf
- shape files/bd_cont_11.prj
- shape files/bd_cont_11.shp
- shape files/bd_cont_11.shx
- shape files/bd_cont_12.dbf
- shape files/bd_cont_12.prj
- shape files/bd_cont_12.shp
- shape files/bd_cont_12.shx
- shape files/bd_cont_13.dbf
- shape files/bd_cont_13.prj
- shape files/bd_cont_13.shp
- shape files/bd_cont_13.shx
- shape files/bd_cont_14.dbf
- shape files/bd_cont_14.prj
- shape files/bd_cont_14.shp
- shape files/bd_cont_14.shx
- shape files/bd_cont_15.dbf
- shape files/bd_cont_15.prj
- shape files/bd_cont_15.shp
- shape files/bd_cont_15.shx
- shape files/bd_cont_16.dbf
- shape files/bd_cont_16.prj
- shape files/bd_cont_16.shp
- shape files/bd_cont_16.shx
- shape files/bd_cont_18.dbf
- shape files/bd_cont_18.prj
- shape files/bd_cont_18.shp
- shape files/bd_cont_18.shx
- shape files/bd_cont_19.dbf
- shape files/bd_cont_19.prj
- shape files/bd_cont_19.shp
- shape files/bd_cont_19.shx
- shape files/bd_cont_20.dbf
- shape files/bd_cont_20.prj
- shape files/bd_cont_20.shp
- shape files/bd_cont_20.shx
- shape files/bd_cont_21.dbf
- shape files/bd_cont_21.prj
- shape files/bd_cont_21.shp
- shape files/bd_cont_21.shx
- shape files/bd_cont_22.dbf
- shape files/bd_cont_22.prj
- shape files/bd_cont_22.shp
- shape files/bd_cont_22.shx
- shape files/bd_cont_23.dbf
- shape files/bd_cont_23.prj
- shape files/bd_cont_23.shp
- shape files/bd_cont_23.shx
- shape files/bd_cont_24.dbf
- shape files/bd_cont_24.prj
- shape files/bd_cont_24.shp
- shape files/bd_cont_24.shx
- shape files/bd_cont_240.dbf
- shape files/bd_cont_240.prj
- shape files/bd_cont_240.shp
- shape files/bd_cont_240.shx
- shape files/bd_cont_241.dbf
- shape files/bd_cont_241.prj
- shape files/bd_cont_241.shp
- shape files/bd_cont_241.shx
- shape files/bd_cont_242.dbf
- shape files/bd_cont_242.prj
- shape files/bd_cont_242.shp
- shape files/bd_cont_242.shx
- shape files/bd_cont_243.dbf
- shape files/bd_cont_243.prj
- shape files/bd_cont_243.shp
- shape files/bd_cont_243.shx
- shape files/bd_cont_244.dbf
- shape files/bd_cont_244.prj
- shape files/bd_cont_244.shp
- shape files/bd_cont_244.shx
- shape files/bd_cont_245.dbf
- shape files/bd_cont_245.prj
- shape files/bd_cont_245.shp
- shape files/bd_cont_245.shx
- shape files/bd_cont_246.dbf
- shape files/bd_cont_246.prj
- shape files/bd_cont_246.shp
- shape files/bd_cont_246.shx
- shape files/bd_cont_247.dbf
- shape files/bd_cont_247.prj
- shape files/bd_cont_247.shp
- shape files/bd_cont_247.shx
- shape files/bd_cont_248.dbf
- shape files/bd_cont_248.prj
- shape files/bd_cont_248.shp
- shape files/bd_cont_248.shx
- shape files/bd_cont_249.dbf
- shape files/bd_cont_249.prj
- shape files/bd_cont_249.shp
- shape files/bd_cont_249.shx
- shape files/bd_cont_25.dbf
- shape files/bd_cont_25.prj
- shape files/bd_cont_25.shp
- shape files/bd_cont_25.shx
- shape files/bd_cont_250.dbf
- shape files/bd_cont_250.prj
- shape files/bd_cont_250.shp
- shape files/bd_cont_250.shx
- shape files/bd_cont_251.dbf
- shape files/bd_cont_251.prj
- shape files/bd_cont_251.shp
- shape files/bd_cont_251.shx
- shape files/bd_cont_26.dbf
- shape files/bd_cont_26.prj
- shape files/bd_cont_26.shp
- shape files/bd_cont_26.shx
- shape files/bd_cont_27.dbf
- shape files/bd_cont_27.prj
- shape files/bd_cont_27.shp
- shape files/bd_cont_27.shx
- shape files/bd_cont_28.dbf
- shape files/bd_cont_28.prj
- shape files/bd_cont_28.shp
- shape files/bd_cont_28.shx
- shape files/bd_cont_29.dbf
- shape files/bd_cont_29.prj
- shape files/bd_cont_29.shp
- shape files/bd_cont_29.shx
- shape files/bd_cont_30.dbf
- shape files/bd_cont_30.prj
- shape files/bd_cont_30.shp
- shape files/bd_cont_30.shx
- shape files/bd_cont_31.dbf
- shape files/bd_cont_31.prj
- shape files/bd_cont_31.shp
- shape files/bd_cont_31.shx
- shape files/bd_cont_32.dbf
- shape files/bd_cont_32.prj
- shape files/bd_cont_32.shp
- shape files/bd_cont_32.shx
- shape files/bd_cont_33.dbf
- shape files/bd_cont_33.prj
- shape files/bd_cont_33.shp
- shape files/bd_cont_33.shx
- shape files/bd_cont_34.dbf
- shape files/bd_cont_34.prj
- shape files/bd_cont_34.shp
- shape files/bd_cont_34.shx
- shape files/bd_cont_35.dbf
- shape files/bd_cont_35.prj
- shape files/bd_cont_35.shp
- shape files/bd_cont_35.shx
- shape files/bd_cont_36.dbf
- shape files/bd_cont_36.prj
- shape files/bd_cont_36.shp
- shape files/bd_cont_36.shx
- shape files/bd_cont_37.dbf
- shape files/bd_cont_37.prj
- shape files/bd_cont_37.shp
- shape files/bd_cont_37.shx
- shape files/bd_cont_38.dbf
- shape files/bd_cont_38.prj
- shape files/bd_cont_38.shp
- shape files/bd_cont_38.shx
- shape files/bd_cont_39.dbf
- shape files/bd_cont_39.prj
- shape files/bd_cont_39.shp
- shape files/bd_cont_39.shx
- shape files/bd_cont_40.dbf
- shape files/bd_cont_40.prj
- shape files/bd_cont_40.shp
- shape files/bd_cont_40.shx
- shape files/bd_cont_41.dbf
- shape files/bd_cont_41.prj
- shape files/bd_cont_41.shp
- shape files/bd_cont_41.shx
- shape files/bd_cont_42.dbf
- shape files/bd_cont_42.prj
- shape files/bd_cont_42.shp
- shape files/bd_cont_42.shx
- shape files/bd_cont_43.dbf
- shape files/bd_cont_43.prj
- shape files/bd_cont_43.shp
- shape files/bd_cont_43.shx
- shape files/bd_cont_44.dbf
- shape files/bd_cont_44.prj
- shape files/bd_cont_44.shp
- shape files/bd_cont_44.shx
- shape files/bd_cont_45.dbf
- shape files/bd_cont_45.prj
- shape files/bd_cont_45.shp
- shape files/bd_cont_45.shx
- shape files/bd_cont_46.dbf
- shape files/bd_cont_46.prj
- shape files/bd_cont_46.shp
- shape files/bd_cont_46.shx
- shape files/bd_cont_47.dbf
- shape files/bd_cont_47.prj
- shape files/bd_cont_47.shp
- shape files/bd_cont_47.shx
- shape files/bd_cont_48.dbf
- shape files/bd_cont_48.prj
- shape files/bd_cont_48.shp
- shape files/bd_cont_48.shx
- shape files/bd_cont_49.dbf
- shape files/bd_cont_49.prj
[truncated: 22 more entries]
