# Supplementary material for: Variability in foraging ranges of snow petrels and implications for breeding distribution and use of stomach-oil deposits as proxies for paleoclimate
Source: Mov Ecol. 2025 Nov 20;13:83. doi: 10.1186/s40462-025-00609-7 (PMC12636188; doi:10.1186/s40462-025-00609-7)
Supplement: Supplementary file 2 — Supplementary material 2 [file 40462_2025_609_MOESM2_ESM.zip › Meta.csv]

id	Locality	LAT	LON
2	Utpostane Nunatak vicinity, Vestfjella	-73.89417	-15.69278
3	Audunfjellet Nunatak, Vestfjella	-73.92611	-15.63
4	Skuafjellet, Vestfjella	-73.9	-15.61667
5	Basen Nunatak, Vestfjella	-73.03333	-13.41667
6	Fossilryggen Nunatak, Vestfjella	-73.38333	-13.05
7	Plogen Nunatak, Vestfjella	-73.3	-13.83333
8	"Z.81" / Cottontoppen, Heimefrontfjella	-75.05	-12.68333
9	Tottan Hills	-75	-12
10	"Z.92 / Peak K" / north end of Johnsonhogna, Tottanfjella	-74.8	-12.1667
11	Steinnabben, Scharffenbergbotnen Valley, Heimefrontfjella	-74.55333	-11.5
12	Boyesennuten, Scharffenbergbotnen Valley, Heimefrontfjella	-74.56667	-11.24167
13	Svea-Haldorsentoppen, Scharffenbergbotnen Valley, Heimefrontfjella	-74.58333	-11.21667
14	Haldorsentoppen-Torsvikstoppen, Scharffenbergbotnen Valley, Heimefrontfjella	-74.58667	-11.20833
15	"Z.66-68 / Peaks W, X, Y" / Torsvikstoppen-Wrighthamaren, Scharffenbergbotnen Valley, Heimefrontfjella	-74.58889	-11.13333
16	Wrighthamaren-Engenhovet, Scharffenbergbotnen Valley, Heimefrontfjella	-74.60167	-11.025
18	Johnsbrotet ("Nunataks III, V and VI"), northern Ahlmannryggen	-71.33333	-4.16667
19	Boreas and Passat Nunataks, northern Ahlmannrygenn	-71.3	-3.95
20	Ice Axe Peak complex, Robertskollen, northern Ahlmannryggen	-71.48333	-3.21667
21	Tumble Ice, Robertskollen, northern Ahlmannryggen	-71.45694	-3.3
22	Petrel's Rest, Robertskollen, northern Ahlmannryggen	-71.475	-3.31667
23	Ekberget, H.U. Sverdrupfjella	-72.28333	-0.35
24	Brattskarvet, NE H.U. Sverdrupfjella	-72.11667	1.41667
25	Stornupen	-72.18333	2.38333
26	Klovingen	-72.03333	2.45
27	Nonshogda	-72	2.5
28	Troll	-72.03333	2.51667
29	Troll Vicinity	-72.03333	2.58333
30	Jutulsessen, Gjelsvikfjella	-72.05	2.66667
31	Un-named Nunatak	-72.03333	2.68333
32	Jutulhogget	-72.03333	2.85
33	Orvinfjella region	-71.95	2.83333
34	Un-named rocks	-71.945	2.83417
35	Rempligen	-72.08333	4.3
36	Orvinfjella region	-72	4.33333
37	Skigarden	-71.91667	4.58333
38	Svarthamaren, Muhlig-Hofmannfjella	-71.88333	5.16667
39	Un-named rocks	-71.89583	5.26667
40	Kvitholten	-71.8	5.88333
41	Orvinfjella region	-71.91667	9
42	Dallmann Mountains, Wohlthat Massif	-71.76667	10.18333
43	Insel Range	-72	11
44	Orvinfjella	-71.5	11.75
45	Schirmacher Oasis	-70.78333	11.66667
46	Russian Bay, Nivlisen ice shelf	-69.98333	11.95
47	India Bay, Nivlisen ice shelf	-69.98333	11.95
48	Dakshin Gangotri, Nivlisen ice shelf	-70.08056	12.0025
49	Petermann Range, Wohlthat Massif	-71.36667	12.58333
50	Lake Untersee Valley, Untersee Oasis	-71.36667	13.46667
51	Tanngarden Nunatak, Sor-Rondane Mountains	-72	23
52	Vengen Nunatak, Sor Rondane Mountains	-72.33333	23.5
53	Pinvinane, Sor-Rondane Mountains	-72	25
54	Menipa, Sor-Rondane Mountains	-71.95402	25.07099
240	Mt Faraway, Theron Mountains	-79.2	-28.83333
241	NE end of Coalseam Cliffs, Theron Mountains	-79.16667	-28.83333
242	Maro Cliffs near station Z.451	-79.06667	-28.5
243	SW end of Lenton Bluff, Theron Mountains	-79	-28.21667
244	Station Z.504, W of Jefferies Glacier, Theron Mountains	-79.03333	-28.08333
245	NE end of Lenton Bluff, Theron Mountains	-79	-28
246	Station Z.506, Theron Mountains	-78.8	-27.83333
247	Station Z.508, W of Goldsmith Glacier, Theron Mountains	-78.95	-27.5
248	Genghis Hills	-80.73333	-28.03333
249	"Skiltvakta", Shackleton Range	-80.5	-19.01667
250	Mt Provender, Shackleton Range	-80.38333	-29.91667
251	Mt Skidmore, Shackleton Range	-80.31667	-28.95
