# Supplementary material for: Variability in foraging ranges of snow petrels and implications for breeding distribution and use of stomach-oil deposits as proxies for paleoclimate
Source: Mov Ecol. 2025 Nov 20;13:83. doi: 10.1186/s40462-025-00609-7 (PMC12636188; doi:10.1186/s40462-025-00609-7)
Supplement: Supplementary file 2 — Supplementary material 2 [file 40462_2025_609_MOESM2_ESM.zip › shape files/bd_cont_02.prj]

PROJCS["WGS_1984_NSIDC_Sea_Ice_Polar_Stereographic_South",GEOGCS["GCS_WGS_1984",DATUM["D_WGS_1984",SPHEROID["WGS_1984",6378137.0,298.257223563]],PRIMEM["Greenwich",0.0],UNIT["Degree",0.0174532925199433]],PROJECTION["Stereographic_South_Pole"],PARAMETER["False_Easting",0.0],PARAMETER["False_Northing",0.0],PARAMETER["Central_Meridian",0.0],PARAMETER["Standard_Parallel_1",-70.0],UNIT["Meter",1.0]]
